# Supplementary material for: Evaluation of the undergraduate family medicine programme of Faculty of Medicine, University of Kelaniya: quantitative and qualitative student feedback
Source: BMC Med Educ. 2019 Dec 2;19:444. doi: 10.1186/s12909-019-1882-6 (PMC6889184; doi:10.1186/s12909-019-1882-6)
Supplement: Supplementary file 1 — Additional file 1. Questionnaire for evaluation of the teaching and learning on the undergraduate family medicine appointment at the Faculty of Medicine, University of Kelaniya. [file 12909_2019_1882_MOESM1_ESM.xls]

## Sheet: Sheet1
Evaluation of the teaching and learning of the undergraduate Family Medicine appointment at the Faculty of Medicine Kelaniya
In order to maintain the quality iof the Family Medicine appointment, we collect information regarding student satisfaction during this attachment.
Please give your ratings on the different aspects of your course, the information you give will be used to improve this appointment for your successors. Participation is voluntary and all information gathered will be considered strictly confidential.
Thank you.
		Strongly disagree	Disagree	Not sure	Agree	Strongly agree
1	I had a clear idea of the leaning outcomes for this appointment
2	I gained an adequate understanding of the following concepts of family medicine
	a) First contact care
	b) Personalised care
	c) Prevention and Health Promotion
	d) Comprehensive care
	e) Coordination of care
	f) Continuity of care
3	I acquired a basic knowledge of common illnesses seen in family practice and their management
4	During this appointment I had the opportunity to develop the following skills
	a) Communication skills
	b) History taking
	c) Clinical examination skills
	d) Problem solving/analytic skills
	e) Presentation skills (histories/seminars/debate)
5	I gained an understanding of the organisational aspects of a general practice: office layout, appointment system etc.
6	During the appointment the following teaching methods facilitated my learning
	a) Small group discussions
	b) Learning from patients
	c) Direct observation and feedback from teachers
	d) Seminar
	e) Debate
	f) Preperation and presentation of the group topic
	Please tell us some of the good aspects of this appointment
	Please list the aspects that you feel are in need of improvement
